# Supplementary material for: Shengxian decoction modulates gut microbiota and microbial metabolism in rats with chronic heart failure
Source: Front Microbiol. 2026 May 20;17:1791537. doi: 10.3389/fmicb.2026.1791537 (PMC13232063; doi:10.3389/fmicb.2026.1791537)
Supplement: Supplementary file 1 [file Supplementary_file_1.zip]

Archive with 4 entries (4 files):
- Supplementary Table S2.XLS
- Supplementary Materials.DOCX
- Supplementary Table S3.XLSX
- Supplementary Table S1.XLS
