# Supplementary material for: Shengxian decoction modulates gut microbiota and microbial metabolism in rats with chronic heart failure
Source: Front Microbiol. 2026 May 20;17:1791537. doi: 10.3389/fmicb.2026.1791537 (PMC13232063; doi:10.3389/fmicb.2026.1791537)
Supplement: Supplementary file 1 [file Supplementary_file_1.zip › Supplementary Table S2.XLS]

ID	Sham	Model	TMZ	SXT
Ligilactobacillus	0.34137412	0.14767896	0.20698718	0.20444375
Lactobacillus	0.05366716	0.12097346	0.07751961	0.05531683
Allobaculum	0.06331694	0.00263268	0.05564992	0.06571301
UBA3282	0.02012029	0.03071619	0.05137553	0.03583004
Faecousia	0.02734512	0.01336860	0.02602421	0.06438094
Romboutsia_B	0.02231357	0.02939794	0.01812627	0.05135643
Desulfovibrio_R	0.00467505	0.00714492	0.05715241	0.03531204
Blautia_A	0.02037751	0.00232408	0.00624818	0.05453789
Dubosiella	0.03620462	0.00407361	0.02214284	0.01436985
CAG-269	0.01462938	0.02096639	0.03160177	0.00950332
CAG-273	0.01631708	0.02822695	0.01835781	0.00863008
Bifidobacterium	0.04757252	0.00791057	0.00939291	0.00647391
Limosilactobacillus	0.02341637	0.01179987	0.00462364	0.03042865
Onthenecus	0.00742050	0.02323030	0.00816757	0.02953170
Faecalibaculum	0.03458640	0.00309950	0.00694448	0.01456191
CAG-873	0.00481583	0.02794052	0.01682936	0.00601077
CAG-41	0.01716898	0.01267517	0.01777787	0.00571196
UMGS1994	0.00618486	0.01420568	0.00691486	0.01961828
Eubacterium_F	0.00827546	0.01336113	0.01827739	0.00586555
Ruminococcus_E	0.00565485	0.01220601	0.00872279	0.01852264
Duncaniella	0.00302895	0.03066275	0.00726544	0.00077061
Kineothrix	0.00418227	0.01123566	0.01168189	0.01357195
CAG-485	0.00518898	0.01329554	0.01487116	0.00491649
CAG-95	0.00511381	0.01207003	0.01147907	0.00780502
Ruminococcus_C	0.00424931	0.01080735	0.01235027	0.00356598
Muribaculum	0.00444893	0.01634953	0.00662200	0.00285854
SFMI01	0.00475398	0.00606657	0.00440769	0.01228288
Paramuribaculum	0.00125229	0.01213952	0.01009931	0.00315512
UBA3789	0.00153973	0.01779774	0.00348877	0.00349968
Clostridium_T	0.01385913	0.00468514	0.00507757	0.00216453
Others	0.17694601	0.33095763	0.24382023	0.20928963
