# Supplementary material for: Shengxian decoction modulates gut microbiota and microbial metabolism in rats with chronic heart failure
Source: Front Microbiol. 2026 May 20;17:1791537. doi: 10.3389/fmicb.2026.1791537 (PMC13232063; doi:10.3389/fmicb.2026.1791537)
Supplement: Supplementary file 1 [file Supplementary_file_1.zip › Supplementary Table S3.XLSX]

## Sheet: Sheet 1
pathway_id	pathway_name	Pvalue	-Log10(Pvalue)	Impact	Compound_name
rno04976	Bile secretion	0.00104886	2.97928157338439	0.0287	Cholic acid; Glycocholic acid; Chenodeoxycholic acid; Lithocholic acid; Deoxycholic acid
rno00120	Primary bile acid biosynthesis	0.00132121	2.87902711203807	0.0237	Cholic acid; Glycocholic acid; Chenodeoxycholic acid
rno04726	Serotonergic synapse	0.0167962	1.77478832995374	0.0476	Prostaglandin A2; Prostaglandin B2 (PGB2)
rno04979	Cholesterol metabolism	0.0472003	1.32605568955724	0.1	Glycocholic acid
