# Supplementary material for: Shengxian decoction modulates gut microbiota and microbial metabolism in rats with chronic heart failure
Source: Front Microbiol. 2026 May 20;17:1791537. doi: 10.3389/fmicb.2026.1791537 (PMC13232063; doi:10.3389/fmicb.2026.1791537)
Supplement: Supplementary file 1 [file Supplementary_file_1.zip › Supplementary Table S1.XLS]

ID	Sham	Model	TMZ	SXT
Firmicutes_D	0.57304674	0.33931356	0.40379829	0.41082468
Firmicutes_A	0.30683253	0.43021004	0.38978893	0.48252292
Bacteroidota	0.04263732	0.18459276	0.11992141	0.03770472
Actinobacteriota	0.05881124	0.01643653	0.01599319	0.01846107
Desulfobacterota_I	0.00644063	0.00853284	0.05768620	0.03622998
Others	0.01223153	0.02091429	0.01281198	0.01425663
